# Supplementary material for: Wheat Pm55 alleles exhibit distinct interactions with an inhibitor to cause different powdery mildew resistance
Source: Nat Commun. 2024 Jan 13;15:503. doi: 10.1038/s41467-024-44796-0 (PMC10787760; doi:10.1038/s41467-024-44796-0)
Supplement: Supplementary file 5 — Supplementary Data 2 [file 41467_2024_44796_MOESM5_ESM.xlsx]

## Sheet: Sheet1
The molecular markers used in Supplementary Fig. 4.
Makers	Scaffold ID	Homologous gene on CS	Location on CS	Forward primer(5'-3')	Reverse primer(5'-3')	Annealing temperature (℃)
SCA4218	Scaffold4218	TraesCS5D02G040600	41361548-41364087(+)	CTTATAGTCAAGGGTAATGG	CCGATATCTTTGACTCCATTC	55-57
SCA3806	Scaffold3806	TraesCS5D02G040800	41532483-41537696(+)	TTAGGTGCGGCTTGAAACC	GATCAAACAAAGAAGGGAAGG	55-57
SCA15749	Scaffold15749	TraesCS5B02G032500	35574833-35576283(+)	CGGCTCTCACTACTTCACGA	TACTTGTCAACCGGGTCGTG	55-57
SCA39816	Scaffold39816	TraesCS5D02G040800	41532483-41537696(+)	TAGATGCACAAAGGTAAAGC	TGCCAACTATATGTTGACG	55-57
Xdv-14	Scaffold77919	NA(SSR)	NA(SSR)	CAATTTCCGGTGTATCCCAT	CCCTACGGAACAACTCAAGG	55-57
