# Supplementary material for: Wheat Pm55 alleles exhibit distinct interactions with an inhibitor to cause different powdery mildew resistance
Source: Nat Commun. 2024 Jan 13;15:503. doi: 10.1038/s41467-024-44796-0 (PMC10787760; doi:10.1038/s41467-024-44796-0)
Supplement: Supplementary file 7 — Source Data [file 41467_2024_44796_MOESM7_ESM.xlsx]

## Sheet: Fig.2b
The relative expression of CNL1 of four independent leaves silenced by VIGS.
Leaves	Repeat 1	Repeat 2	Repeat 3	Repeat 4
CNL1-1	0.85	0.198884	0.737135	0.20733
CNL1-2	0.858224	0.120663	0.430276	0.121021
CNL1-3	0.811315	0.116091	0.36	0.119973
CNL1-4	0.32197	0.0460709	0.170755	0.0480273
BSMV: γ	0.991632	1.03557	1.00419	1.02929

## Sheet: Fig.2e
Micro-colony indices (%) with Bgt isolate E09 reported in Figure 2e.
HI (%) E09
Line	Rep 1	Rep 2	Rep 3	Rep 4	Rep 5	Rep 6	Rep 7	Rep 8	Rep 9	Rep 10	Rep 11	Rep 12	Rep 13	Rep 14	Rep 15	Rep 16	Rep 17	Rep 18	Rep 19	Rep 20	Mean ± SD
TF5V-1	65	71	82	75	69	74	58	52	66	70	72	67	83	71	58	63	74	76	65	61	69 ± 8
Del5VS-1	7	6	8	5	11	7	4	9	9	8	4	9	8	7	8	10	8	6			7 ± 2
Del5VS-2	15	10	11	12	8	9	14	9	7	13	11	12	11	10	7	8	13				10 ± 2
Del5VS-3	8	7	10	6	11	9	10	12	8	5	4	6	13	7	9	6	7				8 ± 2
Del5VS-4	12	10	9	13	14	9	11	7	6	13	12	14	9	6	5	12	14	7			10 ± 3

## Sheet: Fig.3b
The relative expression of gene CNL2#5 in NAU1908 seedling leaves silenced by VIGS in two targets.
Leaves	Repeat 1	Repeat 2	Repeat 3	Repeat 4
BMSV：CNL2#5-T1	0.27174	0.30024	0.3426	0.34265
BMSV：CNL2#5-T2	0.38499	0.33378	0.31829	0.22694
BSMV: γ	0.94033	0.93969	1.00302	0.98785

## Sheet: Fig.3d
The relative expression of gene CNL2#4 in R5VS-15 seedling leaves silenced by VIGS.
Leaves	Repeat1	Repeat2	Repeat3	Repeat4
BMSV：CNL2#4	0.425489	0.463399	0.49515	0.366956
BMSV：CNL2#4	0.398837	0.423335	0.544626	0.455623
BSMV: γ	0.989976	0.944345	0.990321	1.02164

## Sheet: Fig.4a
The relative expression of gene SuPm55 in TF5V-1 different growth stages.
Developing-stages	Repeat1	Repeat2	Repeat3
1-leaf	1.0933	0.986697	1.24864
2-leaf	0.933457	0.633025	0.975992
3-leaf	0.866456	0.694613	0.610767
4-leaf	0.658402	0.749058	0.565929
5-leaf	0.573246	0.420108	0.425931

## Sheet: Fig.4b
The relative expression of gene SuPm55 in TF5V-1 different tissues.
Tissues	Repeat 1	Repeat 2	Repeat 3
Leaf	1.0563	0.984743	0.980111
Stem	0.691793	0.691793	0.397155
Spike	0.0722352	0.0722352	0.0888603
Sheath	5.46602	5.46602	3.45414

## Sheet: Fig.4c
The relative expression of gene SuPm55 in TF5V-1 and Del5V-4 seedlings.
Lines	Repeat 1	Repeat 2	Repeat 3
TF5V-1	1.00684	0.993197	1.00684
Del5V-4	0.108845	0.102042	0.0884354

## Sheet: Fig.4d
The relative expression of Pm55a in lines TF5V-1 and Del5V-4.
Lines	Seeding leaves (uninfection)				Seeding leaves (E09)				Leaf sheathes (E09)
TF5V-1	1.02524	0.969859	0.983311		1.59473	2.47006	2.05346		1.70023	2.62642	2.14003
Del5V-4	1.01291	0.874651	0.944076		1.81559	2.65697	2.19933		3.09511	2.71967	2.79924

## Sheet: Fig.4f
The assays of co-immunoprecipitation (coIP)
			Input					Output:anti-flag

## Sheet: Fig.5e to i
The original data of Fig. 5e to i
NAU2021	Plot1										Plot2											Plot3										Plot4									Plot5
Plants	NAU2021-1	NAU2021-2	NAU2021-3	NAU2021-4	NAU2021-5	NAU2021-6	NAU2021-7	NAU2021-8	NAU2021-9	NAU2021-10	NAU2021-11	NAU2021-12	NAU2021-13	NAU2021-14	NAU2021-15	NAU2021-16	NAU2021-17	NAU2021-18	NAU2021-19	NAU2021-20	NAU2021-21	NAU2021-22	NAU2021-23	NAU2021-24	NAU2021-25	NAU2021-26	NAU2021-27	NAU2021-28	NAU2021-29	NAU2021-30	NAU2021-31	NAU2021-32	NAU2021-33	NAU2021-34	NAU2021-35	NAU2021-36	NAU2021-37	NAU2021-38	NAU2021-39	NAU2021-40	NAU2021-41	NAU2021-42	NAU2021-43	NAU2021-44	NAU2021-45	NAU2021-46	NAU2021-47	NAU2021-48	NAU2021-49
Plant height (cm)	89.8	90.1	96.5	89.1	90.2	96.4	90.3	95.1	95.4	95.3	92.6	92.1	94.1	91.2	95	94.3	94.4	89.3	95.4	90.3	93.5	95.3	91.9	95.7	90.3	94.1	89.1	89.7	95	92.3	95.1	95.6	92.4	91.8	92.4	92.3	94.5	89.8	95.4	96.4	90.6	94.9	89.3	92.1	90.5	94.4	93.2	94.7	91.2
Seeds per spike	41.2	36.4	41.7	41.5	40.7	41.3	38.6	40.7	39.8	41.3	36.5	40.9	41.2	35.7	37.5	40.2	41.1	35.6	41.7	35.4	36.1	34.1	41.7	39.9	41.5	39.1	41.7	39.2	40.5	41.5	40.2	34.6	40.8	35.7	41.7	38.5	41.3	38.8	37.6	41.8	36.8	40.6	41.1	41.7	37.6	39.7	41.4	37.5	40.8
TGW(g)	37.1	39.4	39.6	39.8	36.2	38.7	36.5	39.4	40.9	35.5	40.9	40.1	36.6	40	35.4	36.7	34.5	40.7	38.5	37.7	38.2	39.9	41.3	36.1	37.5	40.1	40.7	38.7	41.3	40.6	40.2	40.7	39.7	40.4	42.5	42.6	37.7	35.2	36.7	39.4	38.3	41.4	41.3	35.5	36.7	37.1	40.7	37.7	39.4
Spikes per plant	8	7	7	6	5	6	5	4	3	6	5	7	7	8	11	5	3	9	9	8	10	6	7	5	5	3	4	6	8	10	9	9	7	3	4	4	6	8	8	9	7	7	8	6	4	5	5	9	10
Plot yield (kg)	4.43										4.38											4.19										4.27									4.47
NAU0686	Plot1										Plot2											Plot3										Plot4									Plot5
Plants	NAU0686-1	NAU0686-2	NAU0686-3	NAU0686-4	NAU0686-5	NAU0686-6	NAU0686-7	NAU0686-8	NAU0686-9	NAU0686-10	NAU0686-11	NAU0686-12	NAU0686-13	NAU0686-14	NAU0686-15	NAU0686-16	NAU0686-17	NAU0686-18	NAU0686-19	NAU0686-20	NAU0686-21	NAU0686-22	NAU0686-23	NAU0686-24	NAU0686-25	NAU0686-26	NAU0686-27	NAU0686-28	NAU0686-29	NAU0686-30	NAU0686-31	NAU0686-32	NAU0686-33	NAU0686-34	NAU0686-35	NAU0686-36	NAU0686-37	NAU0686-38	NAU0686-39	NAU0686-40	NAU0686-41	NAU0686-42	NAU0686-43	NAU0686-44	NAU0686-45	NAU0686-46	NAU0686-47	NAU0686-48	NAU0686-49
Plant height (cm)	97.6	99.3	100.1	100.5	98.7	100.4	100.1	96.8	98.6	96.3	100.1	97.8	99.6	100.3	98.1	98.7	97.6	99.5	96.6	97.8	98.9	98.8	100.6	100.4	96.4	98.6	99.8	100.2	97.7	95.1	100.3	100.1	100.4	97.3	95.2	100.1	100.6	100.2	98.7	96.5	95.2	98.2	95.9	96.1	100.5	98.8	97.1	98.5	97.3
Seeds per spike	40.4	41.3	38.4	42.1	40.1	41.5	39.1	38.7	40.1	41.8	38.7	36.9	38.4	39.9	41.1	42.5	40.3	39.7	39.4	38.6	41.2	40.8	41.5	38.8	38.4	41.8	40.6	41.5	42.3	40.9	34.5	34.4	33.7	36.1	37.4	36.9	37.2	36.4	35.7	36	37.1	36.8	36.7	42.1	41.7	39.9	41.5	42.1	41.7
TGW(g)	38.1	36.4	37.4	37.9	38.4	37.1	41	40.2	39.5	39.5	41	40.6	39.5	39.5	40.3	38.4	37.1	40.1	41.5	38.7	41.5	39.7	38.4	36.5	40.7	41.9	40.1	39.8	41.8	41.7	37.7	41.2	40.3	41.5	40.9	40.4	40.6	36.1	35.2	37.4	37.5	36.4	36.8	38.6	36.5	35.1	36.4	35.7	34.5
Spikes per plant	5	6	4	5	7	5	6	4	7	6	5	8	3	4	6	5	3	5	7	8	4	6	7	5	6	3	3	4	2	4	5	5	6	7	5	6	4	4	3	5	3	6	6	4	5	6	8	8	7
Plot yield (kg)	3.78										4.12											4.04										3.87									3.92
[truncated: 1 more columns]

[truncated: 8 more sheets: Supplementary  Fig.6a, Supplementary  Fig.6b, Supplementary  Fig.6c, Supplementary Fig. 8, Supplementary Fig. 10a to f, Supplementary Fig. 10g,h, Supplementary Figure 13, Supplementary Figure 14]
